# Supplementary material for: Pairwise Correlation Analysis of the Alzheimer’s Disease Neuroimaging Initiative (ADNI) Dataset Reveals Significant Feature Correlation
Source: Genes (Basel). 2021 Oct 21;12(11):1661. doi: 10.3390/genes12111661 (PMC8619902; doi:10.3390/genes12111661)
Supplement: Supplementary file 1 [file genes-12-01661-s001.zip]

Archive with 1 entries (1 files):
- genes-1418687-supplementary.pdf
